# Supplementary material for: Nutrigenetic Interaction Between Apolipoprotein C3 Polymorphism and Fat Intake in People with Nonalcoholic Fatty Liver Disease
Source: Curr Dev Nutr. 2023 Mar 2;7(4):100051. doi: 10.1016/j.cdnut.2023.100051 (PMC10257212; doi:10.1016/j.cdnut.2023.100051)
Supplement: Multimedia component1 [file mmc1.xlsx]

## Sheet: Table1
	Table1
	Baseline characteristics of participants1
		All (n = 464)2					Males (n = 172)				Females (n = 292)
			non-NAFLD (n = 301)	NAFLD (n = 163)			non-NAFLD (n = 101)	NAFLD (n = 71)			non-NAFLD (n = 200)	NAFLD (n = 92)
		Mean ± SD			p value3		Mean ± SD		p value		Mean ± SD		p value
	Age (y)	62.42 ± 11.33	64.16 ± 11.36	59.19 ± 10.58	<0.001		65.40 ± 10.91	59.72 ± 11.72	0.001		63.54 ± 11.56	58.78 ± 9.65	0.001
	BMI (kg/m2)	23.25 ± 3.20	22.49 ± 2.98	24.65 ± 3.12	<0.001		23.25 ± 2.69	25.27 ± 2.76	<0.001		22.10 ± 3.05	24.17 ± 3.31	<0.001
	WC (cm)	83.89 ± 8.97	82.04 ± 8.72	87.29 ± 8.43	<0.001		83.67 ± 8.52	89.03 ± 7.36	<0.001		81.23 ± 8.73	85.95 ± 8.98	<0.001
	Body fat percentage (%)	30.65 ± 7.45	28.73 ± 7.30	32.37 ± 7.46	0.001		23.39 ± 5.13	27.22 ± 5.63	<0.001		32.72 ± 6.18	36.09 ± 6.34	<0.001
	Systolic BP (mmHg)	137.53 ± 18.93	137.49 ± 19.15	137.60 ± 18.59	0.955		141.30 ± 17.85	138.77 ± 16.65	0.35		135.57 ± 19.53	136.68 ± 20.01	0.653
	Diastolic BP (mmHg)	79.40 ± 11.24	77.92 ± 11.08	82.13 ± 11.04	<0.001		80.06 ± 11.23	84.86 ± 11.38	0.007		76.84 ± 10.87	80.02 ± 10.35	0.019
	HDL-C (mg/dL)	63.92 ± 15.74	66.16 ± 15.84	59.80 ± 14.73	<0.001		59.94 ± 12.08	53.49 ± 12.65	0.001		69.31 ± 16.6	64.66 ± 14.42	0.021
	TG (mg/dL)	113.02 ± 58.46	105.58 ± 57.88	126.72 ± 57.21	<0.001		115.89 ± 65.12	134.89 ± 53.95	0.045		100.35 ± 53.25	120.42 ± 59.12	0.004
	GOT (IUL)	23.01 ± 8.13	22.36 ± 6.64	24.20 ± 10.25	0.04		22.77 ± 6.55	27.54 ± 13.29	0.006		22.16 ± 6.69	21.63 ± 5.99	0.521
	GPT (IUL)	21.59 ± 13.61	18.68 ± 8.84	26.94 ± 18.42	<0.001		20.56 ± 9.40	34.94 ± 23.75	<0.001		17.72 ± 8.40	20.76 ± 9.05	0.005
	γ-GTP (IUL)	34.14 ± 32.57	29.84 ± 26.04	42.06 ± 40.94	0.001		20.90 ± 30.80	59.04 ± 53.11	0.011		24.23 ± 21.22	28.95 ± 20.37	0.075
	FPG (mg/dL)	95.08 ± 15.43	93.83 ± 14.90	97.32 ± 16.14	0.022		96.76 ± 15.22	100.14 ± 16.50	0.175		92.32 ± 14.55	95.13 ± 15.61	0.143
	HbA1c (%)	5.94 ± 0.61	5.89 ± 0.60	6.03 ± 0.60	0.018		5.86 ± 0.46	6.09 ± 0.60	0.007		5.91 ± 0.66	5.98 ± 0.61	0.351
	Diabetes mellitus (n, %)	62 (13.4)	32 (10.6)	30 (18.4)	0.019		14 (13.9)	16 (22.5)	0.14		18 (9.0)	14 (15.2)	0.1142
	HOMA-IR	1.27 ± 0.97	1.09 ± 0.72	1.59 ± 1.25	<0.001		1.13 ± 0.79	1.55 ± 0.91	0.002		1.07 ± 0.68	1.63 ± 1.47	0.001
	HOMA-β (%)	65.79 ± 45.07	60.00 ± 36.43	76.27 ± 56.13	0.001		57.41 ± 44.56	69.33 ± 4.27	0.097		61.34 ± 31.45	81.71 ± 62.51	0.005
	1 Abbreviations: BP, blood pressure; FPG, fasting plasma glucose; GOT, glutamic oxaloacetic transaminase; γ-GTP, gamma-glutamyl transpeptidase; HbA1c, hemoglobin A1c; HOMA-β, homeostasis model insulin beta-cell function; HOMA-IR, homeostasis model insulin resistance; NAFLD, non-alcoholic fatty liver disease; TG, triglyceride; WC, waist circumference
	2 All values are means ± SDs.
	3 Student’s t-test or Welch’s t test were used to compare all values except for diabetes. Pearson's chi-square test was used to compare the prevalence of diabetes.

## Sheet: Table2 
	Table2	Association tests of the SNPs in participants with NAFLD and non-NAFLD1
	SNP ID	Nearby gene	Major allele (X)	Minor allele (x)	NAFLD	non-NAFLD	p value2
					N (XX/Xx/xx)	N (XX/Xx/xx)
	rs1801133	MTHFR	G	A	65/79/19	116/138/46	0.551
	rs1137101	LEPR	G	A	125/34/4	225/72/4	0.532
	rs2499604	ZP4	T	C	40/81/42	77/156/68	0.745
	rs1260326	GCKR	T	C	56/81/25	80/165/56	0.187
	rs780094	GCKR	T	C	54/80/29	88/153/60	0.657
	rs4374383	MERTK	A	G	103/55/5	183/105/13	0.754
	rs16944	IL-1	G	A	47/82/33	88/152/61	0.999
	rs1801278	IRS-1	C	T	152/11/0	279/19/0	0.877
	rs1801282	PPARγ	C	G	150/13/0	271/29/1	0.749
	rs3772622	AGTR1	T	C	54/76/33	100/147/54	0.816
	rs2710833	DDX60L	C	T	126/36/1	223/73/4	0.718
	rs2569190	CD14	A	G	53/72/38	96/157/48	0.107
	rs1042714	ADRB2	C	G	140/20/3	251/48/2	0.301
	rs4880	SOD2	A	G	124/37/2	232/67/2	0.772
	rs4994	ADRB3	A	G	105/50/8	196/98/7	0.316
	rs1227756	COL13A1	G	A	85/64/14	170/107/22	0.615
	rs7903146	TCF7L2	C	T	143/19/0	268/31/0	0.654
	rs6591182	LTBP3	T	G	50/79/34	85/150/65	0.869
	rs2854116	APOC3	T	C	42/95/26	98/127/76	0.003
	rs7946	PEMT	C	T	76/69/18	153/125/23	0.411
	rs1421201	no gene	A	G	56/74/33	114/130/56	0.733
	rs2228603	NCAN	C	T	138/25/0	268/30/2	0.142
	rs58542926	TM6SF2	C	T	133/30/0	256/43/1	0.463
	rs429358	APOE	T	C	132/30/1	230/66/3	0.604
	rs7412	APOE	C	T	146/17/0	269/32/0	0.946
	rs641738	TMC4, MBOAT7	C	T	101/53/8	192/90/16	0.851
	rs738409	PNPLA3	C	G	46/81/36	82/159/59	0.758
	rs2896019	PNPLA3	T	G	47/83/33	90/152/59	0.967
	rs3761472	SAMM50	A	G	54/79/30	96/147/57	0.967
	rs2143571	SAMM50	G	A	52/77/34	95/147/59	0.931
	rs6006611	PARVB	G	A	52/74/37	97/142/61	0.831
	1 Abbreviations: NAFLD, non-alcoholic fatty liver disease; SNPs, single nucleotide polymorphisms
	2 Peason's chi-square test or Fisher's exact test was performed to compare the prevalence of NAFLD among SNPs genotypes.

## Sheet: Table3
	Table3
	Dietary characteristics of participants by genotype of APOC3 T-455C (rs2854116)1
	Nutrients	NAFLD	Total (n = 464)	TT (n = 140)	TC (n = 222)	CC (n = 102)	p value for NAFLD2	p value for rs28541162	p value for interaction2	p value for TT3	p value for TC3	p value for CC3
	Energy (kcal)	-	1750.2 ± 573.2	1724.6 ± 583.5	1759.4 ± 584.1	1767.8 ± 547.1	0.744	0.655	0.363
		+	1806.9 ± 599.5	1868.2 ± 568.3	1825.3 ± 604.7	1640.4 ± 622.8
	Protein (% of energy)	-	15.7 ± 3.2	15.2 ± 3.0	15.7 ± 3.2	16.3 ± 3.5	0.868	0.45	0.193
		+	15.4 ± 3.1	15.3 ± 3.1	15.6 ± 3.1	14.9 ± 3.0
	Fat (% of energy)	-	24.8 ± 5.6	23.7 ± 5.8	24.8 ± 5.5	26.3 ± 5.1	0.146	0.803	0.006	0.001	0.137	0.163
		+	26.2 ± 6.1	27.4 ± 7.1	25.9 ± 5.8	25.1 ± 5.2
	Animal fat (% of energy)	-	11.7 ± 4.0	11.1 ± 4.0	11.6 ± 3.9	12.8 ± 3.9	0.547	0.37	0.14
		+	12.2 ± 4.0	12.6 ± 4.2	12.0 ± 3.9	12.3 ± 4.0
	Vegetable fat (% of energy)	-	13.1 ± 3.3	12.7 ± 3.4	13.2 ± 3.5	13.5 ± 3.0	0.1	0.42	0.017	0.002	0.085	0.261
		+	14.0 ± 3.9	14.8 ± 4.4	14.0 ± 3.8	12.9 ± 3.2
	Carbohydrates (% of energy)	-	56.6 ± 7.6	57.4 ± 7.8	56.8 ± 7.6	55.2 ± 7.2	0.578	0.864	0.06	0.049	0.312	0.164
		+	55.5 ± 7.9	54.3 ± 9.0	55.6 ± 7.3	57.1 ± 8.3
	Sucrose (% of energy)	-	2.7 ± 1.9	2.6 ± 2.0	2.7 ± 1.9	2.7 ± 1.9	0.075	0.762	0.624
		+	2.9 ± 1.8	3.1 ± 2.0	2.9 ± 1.8	2.7 ± 1.6
	Saturated fatty acids (% of energy)	-	6.6 ± 1.8	6.3 ± 1.8	6.5 ± 1.7	7.0 ± 1.9	0.19	0.615	0.087	0.02	0.124	0.403
		+	6.9 ± 1.8	7.1 ± 1.9	6.9 ± 1.8	6.9 ± 1.7
	Monounsaturated fatty acids (% of energy)	-	8.7 ± 2.2	8.3 ± 2.2	8.7 ± 2.2	9.2 ± 2.0	0.096	0.626	0.002	<0.001	0.12	0.151
		+	9.3 ± 2.4	10.0 ± 2.8	9.2 ± 2.4	8.8 ± 2.0
	Polyunsaturated fatty acids (% of energy)	-	6.2 ± 1.4	5.9 ± 1.4	6.2 ± 1.5	6.4 ± 1.2	0.465	0.875	0.015	0.008	0.501	0.135
		+	6.4 ± 1.6	6.7 ± 2.0	6.3 ± 1.4	6.1 ± 1.6
	Cholesterol (mg/1000kcal)	-	201.5 ± 75.8	185.4 ± 73.3	201.1 ± 72.7	222.7 ± 79.6	0.175	0.762	0.031	0.005	0.195	0.291
		+	212.0 ± 68.6	219.9 ± 78.9	211.2 ± 63.6	201.9 ± 70.1
	n-3 fatty acids (% of energy)	-	1.3 ± 0.4	1.3 ± 0.4	1.4 ± 0.4	1.4 ± 0.4	0.829	0.978	0.038	0.06	0.693	0.107
		+	1.3 ± 0.4	1.4 ± 0.5	1.3 ± 0.4	1.3 ± 0.5
	n-6 fatty acids (% of energy)	-	4.8 ± 1.2	4.6 ± 1.1	4.8 ± 1.2	5.0 ± 1.0	0.319	0.821	0.025	0.008	0.322	0.2
		+	5.0 ± 1.3	5.3 ± 1.6	5.0 ± 1.1	4.8 ± 1.2
	Alcohol (g/day)	-	3.9 ± 7.2	5.6 ± 8.3	3.3 ± 6.6	2.6 ± 6.2	0.332	0.449	0.198
		+	4.0 ± 7.3	4.0 ± 7.9	4.0 ± 7.4	3.8 ± 6.6
	1 Abbreviations: NAFLD, non-alcoholic fatty liver disease
	2 Two-way analysis of covariance (ANCOVA) between NAFLD and rs2854116 genotypes adjusted by sex, body mass index, and age.
	3 Bonferroni post hoc test

## Sheet: supplementary table 1
	supplementary table 1
	Minor allele frequency of the SNPs in participants with NAFLD and non-NAFLD1
	SNP ID	Nearby gene	Major allele	Minor allele	Minor allele frequency
					NAFLD	non-NAFLD	dbSNP (East Asian)
	rs1801133	MTHFR	G	A	0.358896	0.383333	0.3863
	rs1137101	LEPR	G	A	0.128834	0.13289	0.1284
	rs2499604	ZP4	T	C	0.506135	0.48505	0.4902
	rs1260326	GCKR	T	C	0.404321	0.460133	0.457
	rs780094	GCKR	T	C	0.423313	0.453488	0.4685
	rs4374383	MERTK	A	G	0.199387	0.217608	0.286
	rs16944	IL-1	G	A	0.45679	0.45515	0.477
	rs1801278	IRS-1	C	T	0.0337423	0.0318792	0.0084
	rs1801282	PPARγ	C	G	0.0398773	0.051495	0.0409
	rs3772622	AGTR1	T	C	0.435583	0.423588	0.34
	rs2710833	DDX60L	C	T	0.116564	0.135	0.1259
	rs2569190	CD14	A	G	0.453988	0.420266	0.411
	rs1042714	ADRB2	C	G	0.0797546	0.0863787	0.116
	rs4880	SOD2	A	G	0.125767	0.11794	0.1372
	rs4994	ADRB3	A	G	0.202454	0.186047	0.1498
	rs1227756	COL13A1	G	A	0.282209	0.252508	0.2764
	rs7903146	TCF7L2	C	T	0.058642	0.0518395	0.0305
	rs6591182	LTBP3	T	G	0.45092	0.466667	0.447
	rs2854116	APOC3	T	C	0.45092	0.463455	0.41
	rs7946	PEMT	C	T	0.322086	0.284053	0.2288
	rs1421201	no gene	A	G	0.429448	0.403333	0.423
	rs2228603	NCAN	C	T	0.0766871	0.0566667	0.0817
	rs58542926	TM6SF2	C	T	0.09	0.075	0.0642
	rs429358	APOE	T	C	0.0981595	0.120401	0.026
	rs7412	APOE	C	T	0.0521472	0.0531561	0.07
	rs641738	TMC4, MBOAT7	C	T	0.212963	0.204698	0.2392
	rs738409	PNPLA3	C	G	0.469325	0.461667	0.4029
	rs2896019	PNPLA3	T	G	0.457055	0.448505	0.4073
	rs3761472	SAMM50	A	G	0.42638	0.435	0.3845
	rs2143571	SAMM50	G	A	0.444785	0.440199	0.4026
	rs6006611	PARVB	G	A	0.453988	0.44	0.516
	1 Abbreviations: NAFLD, non-alcoholic fatty liver disease; SNPs, single nucleotide polymorphisms

## Sheet: supplementary table 2 
	Supplementary table 2
	Physical and biochemical characteristics of participants by genotype of APOC3 T-455C (rs2854116)1
	Physical and biochemical data	Total (n = 464)2	TT (n = 140)	TC (n = 222)	CC (n = 102)	p value3 for rs2854116
	BMI (kg/m2)	23.25 ± 3.20	23.16 ± 3.19	23.49 ± 3.24	22.83 ± 3.10	0.275
	WC (cm)	83.89 ± 8.97	83.72 ± 8.92	84.42 ± 9.21	82.96 ± 8.48	0.442
	Body fat percentage (%)	30.65 ± 7.45	29.73 ± 7.49	31.17 ± 7.41	30.76 ± 7.45	0.14
	Systolic BP (mmHg)	137.53 ± 18.93	139.08 ± 18.78	136.76 ± 18.64	137.08 ± 19.84	0.63
	Diastolic BP (mmHg)	79.40 ± 11.24	80.46 ± 11.55	80.19 ± 11.25	76.21 ± 10.24	0.024
	HDL-C (mg/dL)	63.92 ± 15.74	63.64 ± 15.42	63.26 ± 15.52	65.73 ± 16.63	0.821
	TG (mg/dL)	113.02 ± 58.46	113.15 ± 58.76	114.95 ± 59.66	108.68 ± 55.70	0.814
	GOT (IUL)	23.01 ± 8.13	22.15 ± 6.53	22.98 ± 9.06	24.26 ± 7.91	0.082
	GPT (IUL)	21.59 ± 13.61	19.74 ± 9.02	22.43 ± 16.17	22.28 ± 12.59	0.064
	γ-GTP (IUL)	34.14 ± 32.57	33.90 ± 28.30	34.81 ± 34.28	33.01 ± 34.44	0.895
	FPG (mg/dL)	95.08 ± 15.43	95.33 ± 15.00	95.00 ± 15.49	94.90 ± 16.00	0.972
	HbA1c (%)	5.94 ± 0.61	5.94 ± 0.49	5.93 ± 0.64	5.96 ± 0.66	0.949
	HOMA-IR	1.27 ± 0.97	1.20 ± 0.83	1.39 ± 1.16	1.10 ± 0.60	0.133
	HOMA-β (%)	65.79 ± 45.07	62.51 ± 39.11	71.09 ± 52.65	58.43 ± 31.02	0.273
	1 Abbreviations: BP, blood pressure; FPG, fasting plasma glucose; GOT, glutamic oxaloacetic transaminase; γ-GTP, gamma-glutamyl transpeptidase; HbA1c, hemoglobin A1c; HOMA-β, homeostasis model insulin beta-cell function; HOMA-IR, homeostasis model insulin resistance; NAFLD, non-alcoholic fatty liver disease; TG, triglyceride; WC, waist circumference
	2 All values are means ± SDs.
	3 BMI, WC, body fat percentage were analyzed by ANCOVAs adjusted with age and sex. ANCOVAs for other biochemical data and blood pressure were adjusted for age, sex and BMI.

## Sheet: Suuprymentary table 3
	Supplementary table 3
	Comparison of nutrients by genotypes by Bonferroni post hoc test
	Nutrients		non-NAFLD1			NAFLD
		difference of genotypes	mean difference	SE1	p value	mean difference	SE	p value
	Fat (% of energy)	TT–TC	-0.713	0.748	1	1.511	1.027	0.426
		TT–CC	-2.479	0.484	0.011	2.704	1.385	0.154
		TC–CC	-1.765	0.808	0.088	1.193	1.23	0.997
	Vegetable fat (% of energy)	TT–TC	-0.363	0.468	1	0.806	0.463	0.631
		TT–CC	-0.792	0.531	0.409	2.127	0.867	0.043
		TC–CC	-0.429	0.506	1	1.321	0.769	0.26
	Carbohydrates (% of energy)	TT–TC	0.417	1.036	1	-1.325	1.422	1
		TT–CC	2.207	1.174	0.182	-3.109	1.917	0.317
		TC–CC	1.79	1.119	0.331	-1.784	1.602	0.885
	Saturated fatty acids (% of energy)	TT–TC	-0.116	0.236	1	0.269	0.323	1
		TT–CC	-0.714	0.267	0.023	0.413	0.436	1
		TC–CC	-0.598	0.254	0.057	0.144	0.387	1
	Monounsaturated fatty acids (% of energy)	TT–TC	-0.269	0.297	1	0.752	0.408	0.198
		TT–CC	-0.919	0.337	0.02	1.318	0.55	0.051
		TC–CC	-0.65	0.321	0.13	0.566	0.488	0.74
	Polyunsaturated fatty acids (% of energy)	TT–TC	-0.226	0.198	0.76	0.37	0.272	0.521
		TT–CC	-0.522	0.224	0.061	0.722	0.366	0.148
		TC–CC	-0.295	0.214	0.503	0.352	0.325	0.839
	Cholesterol (mg/1000kcal)	TT–TC	-15.641	9.805	0.334	9.289	13.461	1
		TT–CC	-35.859	11.11	0.004	20.131	18.145	0.804
		TC–CC	-20.218	10.589	0.171	10.841	16.109	1
	n-3 fatty acids (% of energy)	TT–TC	-0.077	0.057	0.523	0.096	0.078	0.665
		TT–CC	-0.152	0.065	0.056	0.154	0.105	0.43
		TC–CC	-0.075	0.061	0.671	0.059	0.094	1
	n-6 fatty acids (% of energy)	TT–TC	-0.146	0.158	1	0.275	0.217	0.619
		TT–CC	-0.365	0.179	0.128	0.569	0.293	0.158
		TC–CC	-0.218	0.171	0.608	0.294	0.26	0.775
	1 Abbreviations: NAFLD, non-alcoholic fatty liver disease; SE, standard error

## Sheet: supplementary table 4
		Supplementary table 4
		Contribution of nutritional intake to NAFLD by genotype of APOC3 T-455C (rs2854116) 1
		Nutrients	odds ratio (95% CI) for TT2	p value for TT2	odds ratio (95% CI) for TC2	p value for TC2	odds ratio (95% CI) for CC2	p value for CC2
		Energy (kcal)	1.000 (1.000–1.001)	0.165	1.000 (1.000–1.001)	0.861	1.000 (0.999–1.001)	0.54
		Protein (% of energy)	1.035 (0.901–1.190)	0.624	1.044 (0.950–1.148)	0.37	0.918 (0.779–1.082)	0.306
		Fat (% of energy)	1.102 (1.026–1.183)	0.007	1.035 (0.980–1.093)	0.219	0.980 (0.887–1.083)	0.69
		Animal fat (% of energy)	1.083 (0.977–1.200)	0.129	1.012 (0.939–1.091)	0.758	1.005 (0.878–1.150)	0.943
		Vegetable fat (% of energy)	1.171 (1.046–1.311)	0.006	1.068 (0.982–1.162)	0.122	0.943 (0.803–1.107)	0.473
		Carbohydrates (% of energy)	0.961 (0.914–1.010)	0.115	0.981 (0.943–1.021)	0.342	1.015 (0.948–1.087)	0.666
		Sucrose (% of energy)	1.201 (0.991–1.456)	0.062	1.090 (0.928–1.279)	0.293	1.068 (0.797–1.433)	0.658
		Saturated fatty acids (% of energy)	1.264 (1.007–1.588)	0.043	1.104 (0.926–1.317)	0.27	1.042 (0.769–1.412)	0.789
		Monounsaturated fatty acids (% of energy)	1.322 (1.104–1.582)	0.002	1.094 (0.955–1.253)	0.196	0.939 (0.729–1.211)	0.63
		Polyunsaturated fatty acids (% of energy)	1.334 (1.030–1.728)	0.029	1.065 (0.869–1.305)	0.543	0.841 (0.582–1.213)	0.353
		Cholesterol (mg/1000kcal)	1.005 (1.000–1.011)	0.058	1.003 (0.999–1.008)	0.127	1.000 (0.993–1.007)	0.94
		n-3 fatty acids (% of energy)	2.180 (0.890–5.342)	0.088	0.826 (0.402–1.696)	0.603	0.493 (0.133–1.819)	0.288
		n-6 fatty acids (% of energy)	1.413 (1.029–1.940)	0.033	1.128 (0.877–1.451)	0.348	0.831 (0.523–1.321)	0.435
		Alcohol (g/day)	0.956 (0.903–1.013)	0.128	0.986 (0.943–1.031)	0.546	1.038 (0.959–1.123)	0.358
		1 Abbreviations: APOC3, apolipoprotein C3; NAFLD, non-alcoholic fatty liver disease
		2 Multiple logistic regression analysis adjusted by sex, body mass index, and age.
